# Supplementary material for: Mirabegron treatment reduces myofibroblasts and CXCR2 expression in adipose tissue in obesity
Source: Mol Med. 2025 Oct 14;31:313. doi: 10.1186/s10020-025-01368-2 (PMC12522344; doi:10.1186/s10020-025-01368-2)
Supplement: Supplementary file 17 — Supplementary Material 17 [file 10020_2025_1368_MOESM17_ESM.xlsx]

## Sheet: Sheet1
	Table S2
	Antibody	Species	Dilution	Company (Catalog#)	Antigen retrieval
	aSMA	Mouse	1:100	Sigma (CBL171)	10 mM sodium citrate pH 6.5 at 92 C for 12 minutes
	Vimentin	Rabbit	1:100	Abcam (AB92547)	10 mM sodium citrate pH 6.5 at 92 C for 12 minutes
	CXCR2	Mouse IgG2a	1:100	R&D system (MAB331)	10 mM sodium citrate pH 6.5 at 92 C for 12 minutes
	CD158	Rabbit	1:100	Life Technologies (PA5-115470)	10 mM sodium citrate pH 6.5 at 92 C for 12 minutes
	Perilipin	Rabbit	1:100	Cell Signaling (9349)	10 mM sodium citrate pH 6.5 at 92 C for 12 minutes
	CD161	Mouse IgG2a	1:100	Miltenyi Biotec (130-092-676)	10 mM sodium citrate pH 6.5 at 92 C for 12 minutes
	CD31	Goat	1:100	R&D system (AF3628)	10 mM sodium citrate pH 6.5 at 92 C for 12 minutes
	PDGFRa	Goat	1:100	R&D system (AF-307-NA)	10 mM sodium citrate pH 6.5 at 92 C for 12 minutes
	CD68	Mouse IgG1	1:100	Abcam (AB955)	10 mM sodium citrate pH 6.5 at 92 C for 12 minutes
	CD68	Rabbit	1:100	Cell Signaling (76437)	10 mM sodium citrate pH 6.5 at 92 C for 12 minutes
	anti Rabbit Alex 555 second antibody	Goat	1:250	Life Technologies (A32732)
	anti Rabbit Alex 488 second antibody	Goat	1:100	Life Technologies (A11008)
	anti Mouse IgG2a Alex 488 second antibody	Goat	1:100	Life Technologies (A21131)
	anti Goat IgG Alex 647 second antibody	Donkey	1:100	Life Technologies (A32849)
	anti mouse Alex 488 second antibody	Donkey	1:100	Life Technologies (A21202)
	anti Rabbit Alex 555 second antibody	Donkey	1:200	Life Technologies (A31572)
	Biotinylated anti-Rabbit second antibody	Goat	1:1000	Jackson ImmunoResearch (111-065-003)
	Biotinylated anti-Rabbit second antibody	Donkey	1:1000	Jackson ImmunoResearch (711-065-152)
	Biotinylated anti-Goat second antibody	Donkey	1:1000	Jackson ImmunoResearch (705-065-147)
	Biotinylated anti-mouse second antibody	Donkey	1:1000	Jackson ImmunoResearch (705-065-150)
	Biotinylated anti-Mouse IgG2a second antibody	Goat	1:1000	Jackson ImmunoResearch (115-065-206)
	Biotinylated anti-Mouse IgG1 second antibody	Goat	1:1000	Jackson ImmunoResearch (115-065-205)
	ALexFlour 488 tyramide reagent		1:100	Invitrogen (B40953)
	ALexFlour 594 tyramide reagent		1:100	Invitrogen (B40957)
	anti Mouse IgG2a HRPconjugated second antibody	Goat	1:10000	Invitrogen (M32207)
