# Supplementary material for: Mirabegron treatment reduces myofibroblasts and CXCR2 expression in adipose tissue in obesity
Source: Mol Med. 2025 Oct 14;31:313. doi: 10.1186/s10020-025-01368-2 (PMC12522344; doi:10.1186/s10020-025-01368-2)
Supplement: Supplementary file 18 — Supplementary Material 18 [file 10020_2025_1368_MOESM18_ESM.xlsx]

## Sheet: Table S3
gene_id	TPM Pre	TPM Post	Gene Name	p-value	FDR	Fold
ENSG00000230290	3.62189	1.89434	ARMC2-AS1	0.000311114	0.00031117	0.523024
ENSG00000233330	2.31225	1.36848	AL078581.1	0.000433841	0.00043405	0.591836
ENSG00000270412	9.02843	5.31764	AL136084.3	0.000455526	0.000455828	0.588988
ENSG00000265660	14.1929	8.53781	MIR4664	0.000630594	0.000631165	0.601553
ENSG00000224543	23.1215	12.308	SNRPGP15	0.000699225	0.000700027	0.532319
ENSG00000134242	3.03364	1.91798	PTPN22	0.00124608	0.00124894	0.632237
ENSG00000269951	3.80443	2.25715	AC090181.2	0.00147577	0.00148024	0.593296
ENSG00000272574	4.356	2.22058	AL596325.2	0.00148507	0.00148965	0.509774
ENSG00000180871	3.39848	1.86694	CXCR2	0.00169779	0.00170375	0.549346
ENSG00000260352	1.93909	0.883967	AC092287.1	0.00204911	0.00205755	0.455867
ENSG00000250240	5.62212	3.59942	AC008840.1	0.00218247	0.00219238	0.640225
ENSG00000270917	1.55245	0.829881	AL161911.1	0.00224988	0.00226024	0.534562
ENSG00000273369	3.89316	2.02617	AC096586.2	0.00232266	0.00233406	0.520443
ENSG00000272518	2.36898	1.33008	AC036214.2	0.00254171	0.00255559	0.561455
ENSG00000113263	1.57603	1.03878	ITK	0.00262694	0.00264176	0.659112
ENSG00000236308	3.82347	2.3041	AL138921.2	0.00283226	0.00284945	0.602619
ENSG00000273160	4.32713	1.7691	AL359962.2	0.00283339	0.00285076	0.408839
ENSG00000230587	1.22266	0.746366	LINC02580	0.00301391	0.00303441	0.610446
ENSG00000271755	1.22097	0.698545	AL031118.1	0.00346931	0.00349567	0.572123
ENSG00000223313	4.50239	2.36847	RNU6-516P	0.00351677	0.00354435	0.526047
ENSG00000241634	2.27064	1.11923	AC069499.1	0.00424029	0.00428082	0.492913
ENSG00000235043	4.86334	7.97526	TECRP1	0.00510744	0.00516949	1.63987
ENSG00000183918	1.79567	0.993071	SH2D1A	0.00514837	0.00521187	0.553037
ENSG00000232470	3.10279	1.41676	AL136368.1	0.00526444	0.00533231	0.45661
ENSG00000255362	2.3794	3.58874	AP000785.2	0.00536144	0.00543188	1.50826
ENSG00000201208	3.44933	1.82382	RF00019	0.00540348	0.00547515	0.528746
ENSG00000185245	1.56638	0.9038	GP1BA	0.00551895	0.00559248	0.576998
ENSG00000108700	3.35296	2.17726	CCL8	0.00561151	0.00568802	0.649356
ENSG00000139155	2.71139	1.72448	SLCO1C1	0.00571042	0.00578934	0.636013
ENSG00000279375	1.56845	0.799139	AC244517.7	0.00605107	0.00613845	0.509508
ENSG00000277548	2.29059	1.06733	AC018926.3	0.0060798	0.00616835	0.465963
ENSG00000225920	2.92102	1.59269	RIMKLBP2	0.00630818	0.00640554	0.545252
ENSG00000258515	4.52722	2.6427	AL355075.2	0.00686348	0.00697497	0.583735
ENSG00000266405	3.84468	2.44971	CBX3P2	0.00747981	0.00761204	0.637168
ENSG00000255052	4.39473	2.40943	FAM66D	0.00782809	0.00797334	0.548255
ENSG00000239523	2.10507	1.28497	MYLK-AS1	0.00784755	0.00799413	0.610417
ENSG00000004939	5.27183	2.77482	SLC4A1	0.00787957	0.00802725	0.526348
ENSG00000253559	1.66446	1.05328	OSGEPL1-AS1	0.00796977	0.00812063	0.632806
ENSG00000200714	16.3928	9.99086	RF00019	0.00830866	0.00847375	0.609467
ENSG00000060718	3.95246	2.03097	COL11A1	0.00846907	0.00864	0.51385
ENSG00000259618	3.2766	1.76401	AC012170.3	0.00910916	0.00931077	0.538368
ENSG00000123405	3.98762	2.2034	NFE2	0.00948393	0.00970341	0.552559
ENSG00000162747	2.43133	1.03298	FCGR3B	0.00957029	0.00979298	0.42486
ENSG00000274080	3.01227	1.74739	AC005089.1	0.0101859	0.0104416	0.580091
ENSG00000263675	16.0313	6.86053	MIR5581	0.0104697	0.0107438	0.427945
ENSG00000270728	8.72796	4.90334	AL035413.2	0.0108114	0.0111041	0.561796
ENSG00000279089	2.28003	1.30268	AC005839.1	0.0108375	0.0111323	0.571345
ENSG00000237614	1.6983	0.830074	AC073257.2	0.0108825	0.0111813	0.488767
ENSG00000259088	2.10026	4.11529	AL137779.2	0.0109572	0.0112615	1.95942
ENSG00000256540	3.67291	1.76878	AC007406.3	0.0110728	0.0113853	0.481576
ENSG00000236209	1.6283	0.933651	AC104135.1	0.0116591	0.0120075	0.57339
ENSG00000230982	8.96895	4.45379	DSTNP1	0.0118447	0.0122031	0.496579
ENSG00000243960	1.77987	1.00131	AL390195.1	0.0123913	0.0127877	0.562571
ENSG00000266969	2.10005	0.959645	AP002449.1	0.0125455	0.0129517	0.456964
ENSG00000285416	1.60822	0.842902	AC137630.5	0.0129279	0.0133656	0.524121
ENSG00000254428	9.12582	5.18288	AP003392.1	0.0129895	0.0134327	0.567936
ENSG00000265195	9.16149	4.13573	MIR4312	0.013122	0.0135731	0.451425
ENSG00000271817	6.29339	4.07779	RF00012	0.0138086	0.014311	0.647948
ENSG00000255650	2.65155	1.68714	FAM222A-AS1	0.0138848	0.0143953	0.636286
ENSG00000228201	3.80943	2.15078	AL022341.1	0.0139908	0.0145097	0.564592
ENSG00000280300	3.18352	1.4304	AC117503.4	0.0144748	0.0150343	0.449312
ENSG00000225080	4.44734	1.93674	PFN1P4	0.0145721	0.015141	0.435482
ENSG00000279789	2.36408	1.28245	AC120114.3	0.0146144	0.0151879	0.542473
ENSG00000249685	9.34604	5.22929	AC079921.2	0.0150941	0.0157041	0.559519
ENSG00000186074	1.97895	1.16426	CD300LF	0.0155766	0.0162336	0.588321
ENSG00000258181	2.57541	0.860775	AC008083.2	0.0158158	0.0164974	0.334229
ENSG00000266852	5.98511	2.44519	MIR4482	0.0158911	0.016578	0.408546
ENSG00000137975	2.93441	1.85345	CLCA2	0.0159012	0.0165907	0.631627
ENSG00000210100	40.8083	64.7715	MT-TI	0.0160028	0.0166998	1.58721
ENSG00000238243	2.49451	1.39974	OR2W3	0.0160395	0.0167413	0.561129
ENSG00000273402	3.5202	2.09664	AC004908.3	0.0164431	0.017182	0.595603
ENSG00000269176	1.70843	0.986957	AP001160.3	0.016817	0.0175893	0.577697
ENSG00000261207	4.18727	1.97452	AL031717.1	0.0172343	0.0180486	0.471553
ENSG00000207062	3.59746	1.31232	SNORA15B-1	0.0172363	0.0180519	0.364791
ENSG00000224138	8.34987	4.89559	AC000123.1	0.0172745	0.018093	0.586308
ENSG00000255008	1.91022	1.18409	AP000442.1	0.0176922	0.0185527	0.619869
ENSG00000251187	1.80292	0.909985	AC010261.2	0.0177492	0.018616	0.504729
ENSG00000186407	2.13215	1.34128	CD300E	0.0177754	0.0186459	0.629071
ENSG00000203588	2.85591	1.49558	IGBP1-AS1	0.0181958	0.019105	0.52368
ENSG00000285979	2.2282	1.28765	AC009090.6	0.0182451	0.0191604	0.577888
ENSG00000186439	9.03514	5.69429	TRDN	0.0182725	0.0191928	0.630238
ENSG00000143546	16.94	8.54764	S100A8	0.0185588	0.0195109	0.504583
ENSG00000227113	11.6556	4.50802	AC073210.1	0.0185672	0.0195222	0.386769
ENSG00000239149	8.89368	5.01203	SNORA59A	0.0187043	0.0196763	0.56355
ENSG00000278991	3.24773	1.50241	AC090181.3	0.0189142	0.0199034	0.462602
ENSG00000202533	26.211	16.6896	RF00019	0.0194091	0.0204385	0.636742
ENSG00000252498	26.395	14.731	RNU6-1016P	0.019421	0.0204524	0.558096
ENSG00000112303	3.0273	1.79148	VNN2	0.0194301	0.0204645	0.591774
ENSG00000236266	2.25635	1.10205	Z98884.1	0.0194522	0.0204904	0.488421
ENSG00000226823	5.54134	3.31867	SUGT1P1	0.0196621	0.0207233	0.598892
ENSG00000212232	3.87512	2.27036	SNORD17	0.0197634	0.0208353	0.585883
ENSG00000279203	2.43134	1.4103	AC005785.2	0.0199174	0.0210045	0.580048
ENSG00000252414	3.27137	1.53437	RNU6-100P	0.0205072	0.0216677	0.469029
ENSG00000267681	3.0793	1.30788	AC135721.1	0.0207088	0.0218892	0.424731
ENSG00000258559	5.86837	3.76826	AC005519.1	0.0207349	0.0219181	0.64213
ENSG00000281958	7.55395	4.50473	TRBJ1-4	0.0212005	0.0224489	0.596341
ENSG00000205361	2.08926	3.45255	MT1DP	0.0212181	0.022469	1.65253
ENSG00000235408	3.68341	2.23805	SNORA71B	0.0215112	0.0227939	0.607603
ENSG00000254064	4.53765	2.68531	AC105206.2	0.0216155	0.0229103	0.591783
ENSG00000206685	4.10178	2.19381	RNU6-1189P	0.0221104	0.0234709	0.534843
ENSG00000229642	2.13547	1.02436	AC087857.1	0.0221528	0.0235189	0.479688
ENSG00000221038	3.7528	1.58341	RNU6ATAC7P	0.0225113	0.0239195	0.421927
ENSG00000206712	4.11748	1.53518	RNU6-26P	0.0226892	0.0241178	0.372844
ENSG00000177301	4.44333	2.88529	KCNA2	0.0226924	0.0241227	0.649352
ENSG00000225313	1.94371	1.21573	AL513327.1	0.0227405	0.0241785	0.625469
ENSG00000230912	3.86808	1.63005	AL021707.4	0.0230003	0.0244735	0.421409
ENSG00000121807	2.1784	1.32947	CCR2	0.0242465	0.0258626	0.610297
ENSG00000197254	4.4718	2.70914	AP000445.1	0.0242508	0.0258689	0.605829
ENSG00000253428	3.49902	2.14785	LINC01942	0.0242964	0.0259258	0.613844
ENSG00000227542	1.39051	0.771519	AC092614.1	0.0243562	0.0259981	0.554845
ENSG00000237491	1.71527	1.01748	AL669831.5	0.0245101	0.0261707	0.593188
ENSG00000235912	1.97854	3.52559	AL031729.1	0.0248399	0.0265434	1.78191
ENSG00000274525	4.40626	2.42656	AC008443.6	0.0250208	0.0267539	0.550708
ENSG00000253520	5.39813	3.31986	AC136628.3	0.0254433	0.0272321	0.615002
ENSG00000254826	8.27848	3.48723	AP001922.3	0.0254777	0.0272724	0.42124
ENSG00000237719	1.87864	0.950313	Z95152.1	0.0258759	0.0277344	0.505853
ENSG00000233297	3.22777	1.47968	RASA4DP	0.0263027	0.0282247	0.45842
ENSG00000163464	2.34956	1.08971	CXCR1	0.0270351	0.0290671	0.463791
ENSG00000201264	4.13628	2.72153	SNORD73B	0.0274972	0.0295966	0.657964
ENSG00000248648	2.96157	1.11703	AC113410.1	0.0276899	0.0298176	0.377176
ENSG00000263011	2.70226	1.17366	AC108134.4	0.0277805	0.0299229	0.434326
ENSG00000230397	1.23109	2.20826	SPTLC1P1	0.027984	0.0301695	1.79374
ENSG00000273264	2.93746	1.5672	AL360219.1	0.0283488	0.0306126	0.533524
ENSG00000236234	1.50024	0.827933	AC091132.2	0.0283983	0.030672	0.551866
ENSG00000270993	3.56285	1.83468	AC111186.1	0.0285022	0.0308023	0.514948
ENSG00000255176	8.61554	4.79571	AP000941.1	0.028615	0.0309342	0.556635
ENSG00000258301	1.72693	1.12442	VASH1-AS1	0.0290566	0.0314362	0.651112
ENSG00000259775	4.48166	2.63295	AL138976.2	0.0290793	0.0314629	0.587494
ENSG00000244124	3.48998	1.92227	ATP1B3-AS1	0.0294969	0.031948	0.550799
ENSG00000241547	2.10225	1.1754	ACTG1P20	0.0299151	0.0324435	0.559118
ENSG00000228407	1.73631	1.07495	AL139156.2	0.0300976	0.0326478	0.619101
ENSG00000279425	1.60966	1.01389	AC092279.2	0.0304863	0.0331019	0.629877
ENSG00000261131	2.1258	1.361	AC012186.2	0.0308671	0.0335615	0.640229
ENSG00000262410	2.07218	1.17014	AC024361.1	0.0310165	0.0337394	0.564689
ENSG00000142396	3.33826	2.18892	ERVK3-1	0.0319386	0.0348225	0.655706
ENSG00000265010	2.21095	1.24071	AC087301.1	0.0323125	0.0352649	0.561168
ENSG00000161405	1.82129	1.11119	IKZF3	0.0325066	0.0354884	0.61011
ENSG00000235238	3.67796	5.62629	SUMO2P1	0.032704	0.0357251	1.52973
ENSG00000229932	2.51347	1.53774	YWHAZP3	0.0332286	0.0363533	0.611801
ENSG00000276724	2.51763	1.5677	AC123768.4	0.033259	0.0363889	0.622686
ENSG00000197815	4.15571	2.68633	AC122129.1	0.0338693	0.0371179	0.64642
ENSG00000273447	3.19289	1.93853	AC004067.1	0.0344033	0.0377655	0.60714
ENSG00000232874	2.69476	1.57004	AC080129.2	0.0347305	0.0381575	0.582627
ENSG00000277687	6.16074	3.19003	AL139407.1	0.0363475	0.0400801	0.5178
ENSG00000254847	2.44773	1.13447	AC009806.1	0.0364469	0.0402005	0.463478
ENSG00000237234	9.00764	5.38837	Z99289.1	0.0365537	0.0403317	0.5982
ENSG00000229474	1.62424	1.01952	PATL2	0.0367594	0.0405749	0.627691
ENSG00000267249	2.95776	1.78549	AP005482.3	0.0369694	0.0408311	0.603662
ENSG00000164626	3.02614	1.95797	KCNK5	0.0371045	0.0410049	0.647019
ENSG00000280054	2.01973	0.984462	AC004241.5	0.0373803	0.0413345	0.487422
ENSG00000200550	4.6878	2.86359	RNU6-137P	0.0376823	0.0416935	0.610859
ENSG00000211699	1.65564	1.0859	TRGV3	0.0381524	0.0422644	0.655882
ENSG00000276916	2.87687	1.1771	AL442125.2	0.038173	0.0422901	0.409159
ENSG00000229519	2.6567	1.17228	AL591866.1	0.0384808	0.0426767	0.441254
ENSG00000227188	1.37872	0.837809	MGAT3-AS1	0.0386782	0.0429185	0.607674
ENSG00000230629	2.94402	4.73349	RPS23P8	0.0387002	0.0429544	1.60783
ENSG00000213018	3.19548	1.79595	AL590762.1	0.0387266	0.0429923	0.562029
ENSG00000231967	3.36049	2.05571	AL135786.1	0.0392189	0.0435739	0.611728
ENSG00000173535	2.71223	1.78152	TNFRSF10C	0.0392284	0.0435874	0.656846
ENSG00000267361	4.36951	2.32943	SEC24AP1	0.0397831	0.0442601	0.53311
ENSG00000207741	24.2683	15.6029	MIR590	0.0399908	0.044527	0.642934
ENSG00000278389	2.25511	1.2757	AC099518.6	0.0408474	0.0455267	0.565691
ENSG00000270157	6.8173	4.49366	AC004918.3	0.0408509	0.0455336	0.659156
ENSG00000270510	5.44599	3.30976	AP000811.1	0.0409709	0.0456766	0.607742
ENSG00000254595	9.27368	6.10631	AC084337.1	0.0412	0.0459567	0.658456
ENSG00000224796	3.12381	1.5893	RPL32P1	0.0419791	0.0469142	0.508771
ENSG00000124216	5.91381	3.90054	SNAI1	0.0428849	0.0480171	0.659564
ENSG00000224975	5.92335	3.42256	INE1	0.0430442	0.0482118	0.577808
ENSG00000185837	1.30634	0.799222	HDHD5-AS1	0.0433587	0.0486066	0.611805
ENSG00000248936	2.17894	1.34838	AC027607.1	0.0434369	0.0486976	0.618822
ENSG00000270049	1.81072	1.18846	AC009061.2	0.0442491	0.0497326	0.656349
ENSG00000223356	2.00956	1.2021	AL590666.1	0.0443826	0.0499097	0.598189

## Sheet: Table S4
	Molecular Signatures Databse Search of Gene Ontology Biological Processes
	Gene Set Name	p-value	FDR q-value
	GOBP_HOMEOSTATIC_PROCESS	8.81e-11	1.4e-06
	GOBP_CHEMICAL_HOMEOSTASIS	6.47e-09	5.16e-05
	GOBP_REGULATION_OF_INTRACELLULAR_SIGNAL_TRANSDUCTION	2.24e-07	0.00119
	GOBP_CELLULAR_HOMEOSTASIS	1.16e-06	0.00462
	GOBP_CIRCULATORY_SYSTEM_DEVELOPMENT	2.04e-06	0.00594
	GOBP_NEGATIVE_REGULATION_OF_SIGNALING	2.24e-06	0.00594
	GOBP_NEGATIVE_REGULATION_OF_MULTICELLULAR_ORGANISMAL_PROCESS	3.13e-06	0.00714
	GOBP_REGULATION_OF_IMMUNE_RESPONSE	3.89e-06	0.00775
	GOCC_PLASMA_MEMBRANE_REGION	4.91e-06	0.00869
	GOBP_NEUTROPHIL_MIGRATION	5.5e-06	0.00877
