# Supplementary material for: Mirabegron treatment reduces myofibroblasts and CXCR2 expression in adipose tissue in obesity
Source: Mol Med. 2025 Oct 14;31:313. doi: 10.1186/s10020-025-01368-2 (PMC12522344; doi:10.1186/s10020-025-01368-2)
Supplement: Supplementary file 19 — Supplementary Material 19 [file 10020_2025_1368_MOESM19_ESM.xlsx]

## Sheet: LIEN_BREAST_CARCINOMA_METAPLAST
Table S5
NAME	PROBE	GENE SYMBOL	GENE_TITLE	RANK IN GENE LIST	RANK METRIC SCORE	RUNNING ES	CORE ENRICHMENT
row_0	SCGB1D2	SCGB1D2	secretoglobin family 1D member 2 [Source:HGNC Symbol;Acc:HGNC:18396]	0	6.17747	0.135761	Yes
row_1	PIP	PIP	prolactin induced protein [Source:HGNC Symbol;Acc:HGNC:8993]	1	5.70776	0.261199	Yes
row_2	SCGB2A2	SCGB2A2	secretoglobin family 2A member 2 [Source:HGNC Symbol;Acc:HGNC:7050]	2	5.29881	0.377649	Yes
row_3	CEACAM6	CEACAM6	CEA cell adhesion molecule 6 [Source:HGNC Symbol;Acc:HGNC:1818]	14	3.73462	0.459355	Yes
row_4	KDF1	KDF1	keratinocyte differentiation factor 1 [Source:HGNC Symbol;Acc:HGNC:26624]	16	3.58524	0.538114	Yes
row_5	ZG16B	ZG16B	zymogen granule protein 16B [Source:HGNC Symbol;Acc:HGNC:30456]	1539	0.95535	0.508088	Yes
row_6	GRHL2	GRHL2	grainyhead like transcription factor 2 [Source:HGNC Symbol;Acc:HGNC:2799]	1701	0.920881	0.522929	Yes
row_7	ABCC11	ABCC11	ATP binding cassette subfamily C member 11 [Source:HGNC Symbol;Acc:HGNC:14639]	1901	0.858455	0.535124	Yes
row_8	IL20RA	IL20RA	interleukin 20 receptor subunit alpha [Source:HGNC Symbol;Acc:HGNC:6003]	2102	0.820322	0.546448	Yes
row_9	TMEM125	TMEM125	transmembrane protein 125 [Source:HGNC Symbol;Acc:HGNC:28275]	2342	0.767336	0.5553	Yes
row_10	EPCAM	EPCAM	epithelial cell adhesion molecule [Source:HGNC Symbol;Acc:HGNC:11529]	2673	0.706672	0.559768	Yes
row_11	PRR15L	PRR15L	proline rich 15 like [Source:HGNC Symbol;Acc:HGNC:28149]	2710	0.699899	0.573942	Yes
row_12	BIK	BIK	BCL2 interacting killer [Source:HGNC Symbol;Acc:HGNC:1051]	3632	0.562144	0.555423	No
row_13	DACH1	DACH1	dachshund family transcription factor 1 [Source:HGNC Symbol;Acc:HGNC:2663]	4369	0.484079	0.541389	No
row_14	ITGAD	ITGAD	integrin subunit alpha D [Source:HGNC Symbol;Acc:HGNC:6146]	4670	0.460327	0.541448	No
row_15	C11orf52	C11orf52	chromosome 11 open reading frame 52 [Source:HGNC Symbol;Acc:HGNC:30531]	4921	0.438045	0.542695	No
row_16	TESMIN	TESMIN	testis expressed metallothionein like protein [Source:HGNC Symbol;Acc:HGNC:7446]	5251	0.41089	0.540696	No
row_17	MYO5C	MYO5C	myosin VC [Source:HGNC Symbol;Acc:HGNC:7604]	5481	0.394541	0.54169	No
row_18	DYNLRB2	DYNLRB2	dynein light chain roadblock-type 2 [Source:HGNC Symbol;Acc:HGNC:15467]	5824	0.372182	0.538405	No
row_19	LAMP5	LAMP5	lysosomal associated membrane protein family member 5 [Source:HGNC Symbol;Acc:HGNC:16097]	6032	0.358824	0.539352	No
row_20	TOM1L1	TOM1L1	target of myb1 like 1 membrane trafficking protein [Source:HGNC Symbol;Acc:HGNC:11983]	6305	0.345273	0.537822	No
row_21	ZNF552	ZNF552	zinc finger protein 552 [Source:HGNC Symbol;Acc:HGNC:26135]	6721	0.324606	0.531044	No
row_22	MYB	MYB	MYB proto-oncogene, transcription factor [Source:HGNC Symbol;Acc:HGNC:7545]	6951	0.314475	0.530278	No
row_23	FBXL16	FBXL16	F-box and leucine rich repeat protein 16 [Source:HGNC Symbol;Acc:HGNC:14150]	6969	0.313868	0.536606	No
row_24	CRB3	CRB3	crumbs cell polarity complex component 3 [Source:HGNC Symbol;Acc:HGNC:20237]	7275	0.301878	0.533016	No
row_25	IFI44L	IFI44L	interferon induced protein 44 like [Source:HGNC Symbol;Acc:HGNC:17817]	7277	0.301727	0.539614	No
row_26	FRZB	FRZB	frizzled related protein [Source:HGNC Symbol;Acc:HGNC:3959]	7468	0.294475	0.539716	No
row_27	VAV3	VAV3	vav guanine nucleotide exchange factor 3 [Source:HGNC Symbol;Acc:HGNC:12659]	7607	0.290022	0.541464	No
row_28	TPD52	TPD52	tumor protein D52 [Source:HGNC Symbol;Acc:HGNC:12005]	7823	0.281933	0.540452	No
row_29	RET	RET	ret proto-oncogene [Source:HGNC Symbol;Acc:HGNC:9967]	8074	0.272875	0.538069	No
row_30	FXYD3	FXYD3	FXYD domain containing ion transport regulator 3 [Source:HGNC Symbol;Acc:HGNC:4027]	8087	0.272439	0.543654	No
row_31	AR	AR	androgen receptor [Source:HGNC Symbol;Acc:HGNC:644]	8316	0.266336	0.541864	No
row_32	TBC1D9	TBC1D9	TBC1 domain family member 9 [Source:HGNC Symbol;Acc:HGNC:21710]	10023	0.223646	0.48959	No
row_33	DHCR24	DHCR24	24-dehydrocholesterol reductase [Source:HGNC Symbol;Acc:HGNC:2859]	10326	0.217153	0.484239	No
row_34	NAT1	NAT1	N-acetyltransferase 1 [Source:HGNC Symbol;Acc:HGNC:7645]	10371	0.216162	0.487514	No
row_35	SPINT2	SPINT2	serine peptidase inhibitor, Kunitz type 2 [Source:HGNC Symbol;Acc:HGNC:11247]	11308	0.196815	0.460463	No
row_36	ABAT	ABAT	4-aminobutyrate aminotransferase [Source:HGNC Symbol;Acc:HGNC:23]	11463	0.1938	0.45956	No
row_37	AP1M2	AP1M2	adaptor related protein complex 1 subunit mu 2 [Source:HGNC Symbol;Acc:HGNC:558]	11791	0.186903	0.452705	No
row_38	MAL2	MAL2	mal, T cell differentiation protein 2 [Source:HGNC Symbol;Acc:HGNC:13634]	11903	0.184729	0.453044	No
row_39	CYP4Z1	CYP4Z1	cytochrome P450 family 4 subfamily Z member 1 [Source:HGNC Symbol;Acc:HGNC:20583]	12456	0.173707	0.438357	No
row_40	TMEM25	TMEM25	transmembrane protein 25 [Source:HGNC Symbol;Acc:HGNC:25890]	12603	0.170777	0.437216	No
row_41	CDH1	CDH1	cadherin 1 [Source:HGNC Symbol;Acc:HGNC:1748]	12672	0.169502	0.438662	No
row_42	KRT19	KRT19	keratin 19 [Source:HGNC Symbol;Acc:HGNC:6436]	12837	0.166218	0.436817	No
row_43	DNAJC12	DNAJC12	DnaJ heat shock protein family (Hsp40) member C12 [Source:HGNC Symbol;Acc:HGNC:28908]	12945	0.16428	0.436841	No
row_44	MB	MB	myoglobin [Source:HGNC Symbol;Acc:HGNC:6915]	13126	0.160537	0.434335	No
row_45	TRPS1	TRPS1	transcriptional repressor GATA binding 1 [Source:HGNC Symbol;Acc:HGNC:12340]	13305	0.1572	0.431822	No
row_46	HCAR1	HCAR1	hydroxycarboxylic acid receptor 1 [Source:HGNC Symbol;Acc:HGNC:4532]	13601	0.151325	0.425259	No
row_47	PTGER3	PTGER3	prostaglandin E receptor 3 [Source:HGNC Symbol;Acc:HGNC:9595]	13625	0.150929	0.427805	No
row_48	REEP5	REEP5	receptor accessory protein 5 [Source:HGNC Symbol;Acc:HGNC:30077]	13943	0.145041	0.420366	No
row_49	CA12	CA12	carbonic anhydrase 12 [Source:HGNC Symbol;Acc:HGNC:1371]	14003	0.143863	0.42155	No
row_50	COX6C	COX6C	cytochrome c oxidase subunit 6C [Source:HGNC Symbol;Acc:HGNC:2285]	14301	0.138325	0.414634	No
row_51	EPN3	EPN3	epsin 3 [Source:HGNC Symbol;Acc:HGNC:18235]	14490	0.135025	0.411299	No
row_52	ESR1	ESR1	estrogen receptor 1 [Source:HGNC Symbol;Acc:HGNC:3467]	14614	0.132586	0.410089	No
row_53	NME5	NME5	NME/NM23 family member 5 [Source:HGNC Symbol;Acc:HGNC:7853]	14619	0.132491	0.412867	No
row_54	ARSD	ARSD	arylsulfatase D [Source:HGNC Symbol;Acc:HGNC:717]	14685	0.131042	0.413568	No
row_55	FOXA1	FOXA1	forkhead box A1 [Source:HGNC Symbol;Acc:HGNC:5021]	14726	0.130105	0.415086	No
row_56	GSTM3	GSTM3	glutathione S-transferase mu 3 [Source:HGNC Symbol;Acc:HGNC:4635]	15343	0.119514	0.397063	No
row_57	SLC25A4	SLC25A4	solute carrier family 25 member 4 [Source:HGNC Symbol;Acc:HGNC:10990]	15508	0.11661	0.394128	No
row_58	ZFP62	ZFP62	ZFP62 zinc finger protein [Source:HGNC Symbol;Acc:HGNC:23241]	15514	0.116496	0.396521	No
row_59	TTC39A	TTC39A	tetratricopeptide repeat domain 39A [Source:HGNC Symbol;Acc:HGNC:18657]	15916	0.108225	0.385457	No
row_60	PHOSPHO2	PHOSPHO2	phosphatase, orphan 2 [Source:HGNC Symbol;Acc:HGNC:28316]	15935	0.10791	0.387225	No
row_61	THRSP	THRSP	thyroid hormone responsive [Source:HGNC Symbol;Acc:HGNC:11800]	17024	0.0897576	0.352725	No
row_62	PLEKHA6	PLEKHA6	pleckstrin homology domain containing A6 [Source:HGNC Symbol;Acc:HGNC:17053]	17048	0.0893365	0.353918	No
row_63	EFHD1	EFHD1	EF-hand domain family member D1 [Source:HGNC Symbol;Acc:HGNC:29556]	17544	0.0833846	0.339157	No
row_64	KRT18	KRT18	keratin 18 [Source:HGNC Symbol;Acc:HGNC:6430]	18258	0.0687592	0.316767	No
row_65	SLC9A3R1	SLC9A3R1	SLC9A3 regulator 1 [Source:HGNC Symbol;Acc:HGNC:11075]	18359	0.0667376	0.314881	No
row_66	ACOX2	ACOX2	acyl-CoA oxidase 2 [Source:HGNC Symbol;Acc:HGNC:120]	18514	0.063217	0.311108	No
row_67	XBP1	XBP1	X-box binding protein 1 [Source:HGNC Symbol;Acc:HGNC:12801]	18725	0.0588521	0.305362	No
row_68	CCDC125	CCDC125	coiled-coil domain containing 125 [Source:HGNC Symbol;Acc:HGNC:28924]	18891	0.0545219	0.301029	No
row_69	GATA3	GATA3	GATA binding protein 3 [Source:HGNC Symbol;Acc:HGNC:4172]	19357	0.0440655	0.286409	No
row_70	ACOT4	ACOT4	acyl-CoA thioesterase 4 [Source:HGNC Symbol;Acc:HGNC:19748]	19442	0.0423141	0.284523	No
row_71	SERTAD4	SERTAD4	SERTA domain containing 4 [Source:HGNC Symbol;Acc:HGNC:25236]	19642	0.037542	0.278678	No
row_72	ERBB2	ERBB2	erb-b2 receptor tyrosine kinase 2 [Source:HGNC Symbol;Acc:HGNC:3430]	19761	0.0346974	0.275484	No
row_73	RSPH1	RSPH1	radial spoke head component 1 [Source:HGNC Symbol;Acc:HGNC:12371]	19878	0.0318072	0.272295	No
row_74	MANEAL	MANEAL	mannosidase endo-alpha like [Source:HGNC Symbol;Acc:HGNC:26452]	19887	0.0315187	0.272719	No
row_75	INPP5J	INPP5J	inositol polyphosphate-5-phosphatase J [Source:HGNC Symbol;Acc:HGNC:8956]	20277	0.0221986	0.260167	No
row_76	ZSCAN16	ZSCAN16	zinc finger and SCAN domain containing 16 [Source:HGNC Symbol;Acc:HGNC:20813]	20374	0.0192953	0.257373	No
row_77	HID1	HID1	HID1 domain containing [Source:HGNC Symbol;Acc:HGNC:15736]	20521	0.0152826	0.252815	No
row_78	AZGP1	AZGP1	alpha-2-glycoprotein 1, zinc-binding [Source:HGNC Symbol;Acc:HGNC:910]	20620	0.012936	0.249814	No
row_79	TSTD1	TSTD1	thiosulfate sulfurtransferase like domain containing 1 [Source:HGNC Symbol;Acc:HGNC:35410]	20632	0.0124928	0.24972	No
row_80	EPPK1	EPPK1	epiplakin 1 [Source:HGNC Symbol;Acc:HGNC:15577]	20659	0.0117329	0.249106	No
row_81	CREB3L4	CREB3L4	cAMP responsive element binding protein 3 like 4 [Source:HGNC Symbol;Acc:HGNC:18854]	20810	0.00764674	0.244246	No
row_82	REEP6	REEP6	receptor accessory protein 6 [Source:HGNC Symbol;Acc:HGNC:30078]	20833	0.00703149	0.243663	No
row_83	CLDN7	CLDN7	claudin 7 [Source:HGNC Symbol;Acc:HGNC:2049]	20926	0.00475828	0.240683	No
row_84	DNALI1	DNALI1	dynein axonemal light intermediate chain 1 [Source:HGNC Symbol;Acc:HGNC:14353]	21241	-0.00477666	0.230262	No
row_85	ELF4	ELF4	E74 like ETS transcription factor 4 [Source:HGNC Symbol;Acc:HGNC:3319]	21331	-0.00723846	0.227438	No
row_86	P2RY2	P2RY2	purinergic receptor P2Y2 [Source:HGNC Symbol;Acc:HGNC:8541]	21489	-0.0132442	0.222466	No
row_87	STK16	STK16	serine/threonine kinase 16 [Source:HGNC Symbol;Acc:HGNC:11394]	22000	-0.0266374	0.205955	No
row_88	JCHAIN	JCHAIN	joining chain of multimeric IgA and IgM [Source:HGNC Symbol;Acc:HGNC:5713]	22289	-0.0325643	0.197016	No
row_89	NPDC1	NPDC1	neural proliferation, differentiation and control 1 [Source:HGNC Symbol;Acc:HGNC:7899]	22928	-0.0499818	0.176728	No
row_90	RTN4RL1	RTN4RL1	reticulon 4 receptor like 1 [Source:HGNC Symbol;Acc:HGNC:21329]	23239	-0.0612278	0.167681	No
row_91	ZDHHC11	ZDHHC11	zinc finger DHHC-type containing 11 [Source:HGNC Symbol;Acc:HGNC:19158]	23286	-0.0628379	0.16752	No
row_92	KLHDC9	KLHDC9	kelch domain containing 9 [Source:HGNC Symbol;Acc:HGNC:28489]	23909	-0.0841288	0.148518	No
row_93	MMEL1	MMEL1	membrane metalloendopeptidase like 1 [Source:HGNC Symbol;Acc:HGNC:14668]	24348	-0.109103	0.136233	No
row_94	SPDEF	SPDEF	SAM pointed domain containing ETS transcription factor [Source:HGNC Symbol;Acc:HGNC:17257]	24428	-0.114168	0.136094	No
row_95	LRRC17	LRRC17	leucine rich repeat containing 17 [Source:HGNC Symbol;Acc:HGNC:16895]	25505	-0.19273	0.10426	No
row_96	FSIP1	FSIP1	fibrous sheath interacting protein 1 [Source:HGNC Symbol;Acc:HGNC:21674]	26107	-0.263601	0.0899061	No
row_97	CST6	CST6	cystatin E/M [Source:HGNC Symbol;Acc:HGNC:2478]	27170	-0.422982	0.0636013	No
row_98	ELL3	ELL3	elongation factor for RNA polymerase II 3 [Source:HGNC Symbol;Acc:HGNC:23113]	27870	-0.567393	0.0526387	No
row_99	TFF3	TFF3	trefoil factor 3 [Source:HGNC Symbol;Acc:HGNC:11757]	28416	-0.745485	0.0507525	No

## Sheet: LIM_MAMMARY_LUMINAL_PROGENITOR
Table S6
NAME	PROBE	GENE SYMBOL	GENE_TITLE	RANK IN GENE LIST	RANK METRIC SCORE	RUNNING ES	CORE ENRICHMENT
row_0	ELF5	ELF5	E74 like ETS transcription factor 5 [Source:HGNC Symbol;Acc:HGNC:3320]	3	5.08001	0.170493	Yes
row_1	SLC13A2	SLC13A2	solute carrier family 13 member 2 [Source:HGNC Symbol;Acc:HGNC:10917]	5	4.71077	0.328654	Yes
row_2	FOXI1	FOXI1	forkhead box I1 [Source:HGNC Symbol;Acc:HGNC:3815]	10	4.0327	0.463944	Yes
row_3	SLC34A2	SLC34A2	solute carrier family 34 member 2 [Source:HGNC Symbol;Acc:HGNC:11020]	434	1.51382	0.500622	Yes
row_4	ATP6V1B1	ATP6V1B1	ATPase H+ transporting V1 subunit B1 [Source:HGNC Symbol;Acc:HGNC:853]	476	1.48336	0.549063	Yes
row_5	S100A8	S100A8	S100 calcium binding protein A8 [Source:HGNC Symbol;Acc:HGNC:10498]	817	1.14296	0.576065	Yes
row_6	RASAL1	RASAL1	RAS protein activator like 1 [Source:HGNC Symbol;Acc:HGNC:9873]	922	1.10935	0.609837	Yes
row_7	PIGR	PIGR	polymeric immunoglobulin receptor [Source:HGNC Symbol;Acc:HGNC:8968]	2227	0.797376	0.592969	Yes
row_8	CKMT1B	CKMT1B	creatine kinase, mitochondrial 1B [Source:HGNC Symbol;Acc:HGNC:1995]	2999	0.656983	0.589225	Yes
row_9	RASGEF1C	RASGEF1C	RasGEF domain family member 1C [Source:HGNC Symbol;Acc:HGNC:27400]	3510	0.57744	0.591546	Yes
row_10	DAPP1	DAPP1	dual adaptor of phosphotyrosine and 3-phosphoinositides 1 [Source:HGNC Symbol;Acc:HGNC:16500]	3925	0.530746	0.595513	Yes
row_11	CXCR4	CXCR4	C-X-C motif chemokine receptor 4 [Source:HGNC Symbol;Acc:HGNC:2561]	4210	0.503384	0.602912	Yes
row_12	KIT	KIT	KIT proto-oncogene, receptor tyrosine kinase [Source:HGNC Symbol;Acc:HGNC:6342]	4638	0.462986	0.604167	Yes
row_13	BBOX1	BBOX1	gamma-butyrobetaine hydroxylase 1 [Source:HGNC Symbol;Acc:HGNC:964]	4847	0.443306	0.612092	Yes
row_14	GJB2	GJB2	gap junction protein beta 2 [Source:HGNC Symbol;Acc:HGNC:4284]	5079	0.424796	0.618626	Yes
row_15	ITPR2	ITPR2	inositol 1,4,5-trisphosphate receptor type 2 [Source:HGNC Symbol;Acc:HGNC:6181]	5187	0.415991	0.629014	Yes
row_16	LBP	LBP	lipopolysaccharide binding protein [Source:HGNC Symbol;Acc:HGNC:6517]	5447	0.3971	0.63368	Yes
row_17	CTSC	CTSC	cathepsin C [Source:HGNC Symbol;Acc:HGNC:2528]	6985	0.313282	0.592756	No
row_18	ACSL1	ACSL1	acyl-CoA synthetase long chain family member 1 [Source:HGNC Symbol;Acc:HGNC:3569]	7093	0.30849	0.599535	No
row_19	C10orf90	C10orf90	chromosome 10 open reading frame 90 [Source:HGNC Symbol;Acc:HGNC:26563]	7894	0.278779	0.58212	No
row_20	IL15	IL15	interleukin 15 [Source:HGNC Symbol;Acc:HGNC:5977]	7917	0.278084	0.590722	No
row_21	GNE	GNE	glucosamine (UDP-N-acetyl)-2-epimerase/N-acetylmannosamine kinase [Source:HGNC Symbol;Acc:HGNC:23657]	9739	0.22978	0.537488	No
row_22	RPS6KL1	RPS6KL1	ribosomal protein S6 kinase like 1 [Source:HGNC Symbol;Acc:HGNC:20222]	11136	0.200165	0.497485	No
row_23	HSD17B12	HSD17B12	hydroxysteroid 17-beta dehydrogenase 12 [Source:HGNC Symbol;Acc:HGNC:18646]	11519	0.192368	0.49116	No
row_24	PDZK1IP1	PDZK1IP1	PDZK1 interacting protein 1 [Source:HGNC Symbol;Acc:HGNC:16887]	11652	0.189846	0.493117	No
row_25	LPCAT1	LPCAT1	lysophosphatidylcholine acyltransferase 1 [Source:HGNC Symbol;Acc:HGNC:25718]	13469	0.153659	0.437494	No
row_26	HIVEP3	HIVEP3	HIVEP zinc finger 3 [Source:HGNC Symbol;Acc:HGNC:13561]	13741	0.148857	0.433423	No
row_27	TNFAIP2	TNFAIP2	TNF alpha induced protein 2 [Source:HGNC Symbol;Acc:HGNC:11895]	14232	0.139614	0.42171	No
row_28	PLB1	PLB1	phospholipase B1 [Source:HGNC Symbol;Acc:HGNC:30041]	16343	0.103229	0.354554	No
row_29	QPCT	QPCT	glutaminyl-peptide cyclotransferase [Source:HGNC Symbol;Acc:HGNC:9753]	17550	0.0832984	0.316986	No
row_30	HAPLN3	HAPLN3	hyaluronan and proteoglycan link protein 3 [Source:HGNC Symbol;Acc:HGNC:21446]	17711	0.0799119	0.314314	No
row_31	MELTF	MELTF	melanotransferrin [Source:HGNC Symbol;Acc:HGNC:7037]	17986	0.0741064	0.307632	No
row_32	GGT5	GGT5	gamma-glutamyltransferase 5 [Source:HGNC Symbol;Acc:HGNC:4260]	18881	0.0548862	0.279552	No
row_33	C3	C3	complement C3 [Source:HGNC Symbol;Acc:HGNC:1318]	18966	0.0529331	0.278518	No
row_34	ALDH1A3	ALDH1A3	aldehyde dehydrogenase 1 family member A3 [Source:HGNC Symbol;Acc:HGNC:409]	19670	0.0366075	0.256218	No
row_35	TSPAN33	TSPAN33	tetraspanin 33 [Source:HGNC Symbol;Acc:HGNC:28743]	19691	0.0361305	0.256762	No
row_36	SORBS2	SORBS2	sorbin and SH3 domain containing 2 [Source:HGNC Symbol;Acc:HGNC:24098]	19820	0.0333176	0.253596	No
row_37	GALNT15	GALNT15	polypeptide N-acetylgalactosaminyltransferase 15 [Source:HGNC Symbol;Acc:HGNC:21531]	20014	0.0287844	0.248103	No
row_38	ANPEP	ANPEP	alanyl aminopeptidase, membrane [Source:HGNC Symbol;Acc:HGNC:500]	21357	-0.00829665	0.203464	No
row_39	CD14	CD14	CD14 molecule [Source:HGNC Symbol;Acc:HGNC:1628]	21501	-0.0137271	0.199139	No
row_40	ATP6V1C2	ATP6V1C2	ATPase H+ transporting V1 subunit C2 [Source:HGNC Symbol;Acc:HGNC:18264]	21517	-0.0141031	0.199111	No
row_41	CLDN1	CLDN1	claudin 1 [Source:HGNC Symbol;Acc:HGNC:2032]	21599	-0.0163482	0.196948	No
row_42	NCALD	NCALD	neurocalcin delta [Source:HGNC Symbol;Acc:HGNC:7655]	22037	-0.0276493	0.18325	No
row_43	RFTN2	RFTN2	raftlin family member 2 [Source:HGNC Symbol;Acc:HGNC:26402]	22410	-0.0359482	0.172006	No
row_44	CCDC88B	CCDC88B	coiled-coil domain containing 88B [Source:HGNC Symbol;Acc:HGNC:26757]	23135	-0.0567896	0.149681	No
row_45	C1QTNF1	C1QTNF1	C1q and TNF related 1 [Source:HGNC Symbol;Acc:HGNC:14324]	24083	-0.0938314	0.121135	No
row_46	WFDC3	WFDC3	WAP four-disulfide core domain 3 [Source:HGNC Symbol;Acc:HGNC:15957]	24106	-0.0949539	0.123588	No
row_47	SECTM1	SECTM1	secreted and transmembrane 1 [Source:HGNC Symbol;Acc:HGNC:10707]	24186	-0.0998942	0.124298	No
row_48	FOLR1	FOLR1	folate receptor alpha [Source:HGNC Symbol;Acc:HGNC:3791]	24549	-0.122832	0.116306	No
row_49	ASIC1	ASIC1	acid sensing ion channel subunit 1 [Source:HGNC Symbol;Acc:HGNC:100]	24711	-0.132434	0.115365	No
row_50	SLC28A3	SLC28A3	solute carrier family 28 member 3 [Source:HGNC Symbol;Acc:HGNC:16484]	25089	-0.161341	0.108165	No
row_51	XDH	XDH	xanthine dehydrogenase [Source:HGNC Symbol;Acc:HGNC:12805]	26691	-0.339285	0.065972	No
row_52	IL4I1	IL4I1	interleukin 4 induced 1 [Source:HGNC Symbol;Acc:HGNC:19094]	26881	-0.369415	0.0720515	No
row_53	NOXO1	NOXO1	NADPH oxidase organizer 1 [Source:HGNC Symbol;Acc:HGNC:19404]	28840	-0.892362	0.0364829	No

## Sheet: SMID_BREAST_CANCER_ERBB2_UP
Table S7
NAME	PROBE	GENE SYMBOL	GENE_TITLE	RANK IN GENE LIST	RANK METRIC SCORE	RUNNING ES	CORE ENRICHMENT
row_0	SCGB1D2	SCGB1D2	secretoglobin family 1D member 2 [Source:HGNC Symbol;Acc:HGNC:18396]	0	6.17747	0.0939151	Yes
row_1	PIP	PIP	prolactin induced protein [Source:HGNC Symbol;Acc:HGNC:8993]	1	5.70776	0.180689	Yes
row_2	SCGB2A2	SCGB2A2	secretoglobin family 2A member 2 [Source:HGNC Symbol;Acc:HGNC:7050]	2	5.29881	0.261246	Yes
row_3	TMPRSS2	TMPRSS2	transmembrane serine protease 2 [Source:HGNC Symbol;Acc:HGNC:11876]	12	3.93316	0.32074	Yes
row_4	CEACAM6	CEACAM6	CEA cell adhesion molecule 6 [Source:HGNC Symbol;Acc:HGNC:1818]	14	3.73462	0.377483	Yes
row_5	ALDH3B2	ALDH3B2	aldehyde dehydrogenase 3 family member B2 [Source:HGNC Symbol;Acc:HGNC:411]	26	3.00028	0.422726	Yes
row_6	C2orf72	C2orf72	chromosome 2 open reading frame 72 [Source:HGNC Symbol;Acc:HGNC:27418]	96	2.13224	0.452827	Yes
row_7	ITGB6	ITGB6	integrin subunit beta 6 [Source:HGNC Symbol;Acc:HGNC:6161]	160	1.93316	0.480102	Yes
row_8	IGKV1D-39	IGKV1D-39	immunoglobulin kappa variable 1D-39 [Source:HGNC Symbol;Acc:HGNC:5756]	271	1.69283	0.502145	Yes
row_9	FA2H	FA2H	fatty acid 2-hydroxylase [Source:HGNC Symbol;Acc:HGNC:21197]	421	1.54085	0.52057	Yes
row_10	S100A8	S100A8	S100 calcium binding protein A8 [Source:HGNC Symbol;Acc:HGNC:10498]	817	1.14296	0.524688	Yes
row_11	PRODH	PRODH	proline dehydrogenase 1 [Source:HGNC Symbol;Acc:HGNC:9453]	912	1.11352	0.538462	Yes
row_12	IGKV4-1	IGKV4-1	immunoglobulin kappa variable 4-1 [Source:HGNC Symbol;Acc:HGNC:5834]	1209	1.03854	0.544316	Yes
row_13	ATP2C2	ATP2C2	ATPase secretory pathway Ca2+ transporting 2 [Source:HGNC Symbol;Acc:HGNC:29103]	1846	0.874814	0.536269	Yes
row_14	ORM2	ORM2	orosomucoid 2 [Source:HGNC Symbol;Acc:HGNC:8499]	2511	0.733786	0.525138	Yes
row_15	IGHV3-23	IGHV3-23	immunoglobulin heavy variable 3-23 [Source:HGNC Symbol;Acc:HGNC:5588]	2561	0.72648	0.534538	Yes
row_16	ACE2	ACE2	angiotensin converting enzyme 2 [Source:HGNC Symbol;Acc:HGNC:13557]	2599	0.718547	0.54422	Yes
row_17	CATSPERB	CATSPERB	cation channel sperm associated auxiliary subunit beta [Source:HGNC Symbol;Acc:HGNC:20500]	2608	0.716503	0.554844	Yes
row_18	S100A9	S100A9	S100 calcium binding protein A9 [Source:HGNC Symbol;Acc:HGNC:10499]	2657	0.709709	0.564023	Yes
row_19	CLCA2	CLCA2	chloride channel accessory 2 [Source:HGNC Symbol;Acc:HGNC:2016]	2804	0.68417	0.569524	Yes
row_20	BIK	BIK	BCL2 interacting killer [Source:HGNC Symbol;Acc:HGNC:1051]	3632	0.562144	0.550313	No
row_21	SLC12A1	SLC12A1	solute carrier family 12 member 1 [Source:HGNC Symbol;Acc:HGNC:10910]	3955	0.528242	0.547536	No
row_22	TMC5	TMC5	transmembrane channel like 5 [Source:HGNC Symbol;Acc:HGNC:22999]	4423	0.479607	0.539153	No
row_23	FFAR2	FFAR2	free fatty acid receptor 2 [Source:HGNC Symbol;Acc:HGNC:4501]	5191	0.415764	0.519731	No
row_24	LBP	LBP	lipopolysaccharide binding protein [Source:HGNC Symbol;Acc:HGNC:6517]	5447	0.3971	0.517209	No
row_25	SLC44A4	SLC44A4	solute carrier family 44 member 4 [Source:HGNC Symbol;Acc:HGNC:13941]	6154	0.352651	0.498874	No
row_26	WWC2	WWC2	WW and C2 domain containing 2 [Source:HGNC Symbol;Acc:HGNC:24148]	6193	0.350796	0.502932	No
row_27	MED1	MED1	mediator complex subunit 1 [Source:HGNC Symbol;Acc:HGNC:9234]	6548	0.332225	0.496101	No
row_28	MUC1	MUC1	mucin 1, cell surface associated [Source:HGNC Symbol;Acc:HGNC:7508]	6716	0.324792	0.495434	No
row_29	ACSL1	ACSL1	acyl-CoA synthetase long chain family member 1 [Source:HGNC Symbol;Acc:HGNC:3569]	7093	0.30849	0.487504	No
row_30	ASPH	ASPH	aspartate beta-hydroxylase [Source:HGNC Symbol;Acc:HGNC:757]	7256	0.302468	0.486665	No
row_31	GRB7	GRB7	growth factor receptor bound protein 7 [Source:HGNC Symbol;Acc:HGNC:4567]	7289	0.301382	0.490172	No
row_32	GSE1	GSE1	Gse1 coiled-coil protein [Source:HGNC Symbol;Acc:HGNC:28979]	7384	0.298057	0.491549	No
row_33	CD46	CD46	CD46 molecule [Source:HGNC Symbol;Acc:HGNC:6953]	8033	0.274506	0.473973	No
row_34	TRAF4	TRAF4	TNF receptor associated factor 4 [Source:HGNC Symbol;Acc:HGNC:12034]	8223	0.268879	0.471717	No
row_35	AR	AR	androgen receptor [Source:HGNC Symbol;Acc:HGNC:644]	8316	0.266336	0.472678	No
row_36	SCD	SCD	stearoyl-CoA desaturase [Source:HGNC Symbol;Acc:HGNC:10571]	8321	0.266215	0.476591	No
row_37	NVL	NVL	nuclear VCP like [Source:HGNC Symbol;Acc:HGNC:8070]	8631	0.257803	0.470139	No
row_38	ABCC6	ABCC6	ATP binding cassette subfamily C member 6 [Source:HGNC Symbol;Acc:HGNC:57]	8870	0.251431	0.465973	No
row_39	GSDMB	GSDMB	gasdermin B [Source:HGNC Symbol;Acc:HGNC:23690]	8915	0.250412	0.468304	No
row_40	SLC37A1	SLC37A1	solute carrier family 37 member 1 [Source:HGNC Symbol;Acc:HGNC:11024]	9537	0.234375	0.451024	No
row_41	ABCC3	ABCC3	ATP binding cassette subfamily C member 3 [Source:HGNC Symbol;Acc:HGNC:54]	9810	0.228307	0.445365	No
row_42	CRYBG1	CRYBG1	crystallin beta-gamma domain containing 1 [Source:HGNC Symbol;Acc:HGNC:356]	9987	0.224479	0.442871	No
row_43	FASN	FASN	fatty acid synthase [Source:HGNC Symbol;Acc:HGNC:3594]	9996	0.224161	0.44601	No
row_44	KIAA0319L	KIAA0319L	KIAA0319 like [Source:HGNC Symbol;Acc:HGNC:30071]	10126	0.221392	0.445046	No
row_45	NCOA3	NCOA3	nuclear receptor coactivator 3 [Source:HGNC Symbol;Acc:HGNC:7670]	10470	0.213633	0.436782	No
row_46	CPD	CPD	carboxypeptidase D [Source:HGNC Symbol;Acc:HGNC:2301]	10524	0.21242	0.438232	No
row_47	HPX	HPX	hemopexin [Source:HGNC Symbol;Acc:HGNC:5171]	10654	0.210014	0.437095	No
row_48	TRPV6	TRPV6	transient receptor potential cation channel subfamily V member 6 [Source:HGNC Symbol;Acc:HGNC:14006]	10837	0.206561	0.434127	No
row_49	CD164	CD164	CD164 molecule [Source:HGNC Symbol;Acc:HGNC:1632]	11040	0.202098	0.430419	No
row_50	ELL2	ELL2	elongation factor for RNA polymerase II 2 [Source:HGNC Symbol;Acc:HGNC:17064]	11527	0.192203	0.417029	No
row_51	SERHL2	SERHL2	serine hydrolase like 2 [Source:HGNC Symbol;Acc:HGNC:29446]	11696	0.189065	0.414265	No
row_52	LRP1	LRP1	LDL receptor related protein 1 [Source:HGNC Symbol;Acc:HGNC:6692]	11841	0.185932	0.412259	No
row_53	SUPT6H	SUPT6H	SPT6 homolog, histone chaperone and transcription elongation factor [Source:HGNC Symbol;Acc:HGNC:11470]	12833	0.166238	0.381524	No
row_54	LAMA4	LAMA4	laminin subunit alpha 4 [Source:HGNC Symbol;Acc:HGNC:6484]	12915	0.1649	0.381312	No
row_55	MPHOSPH6	MPHOSPH6	M-phase phosphoprotein 6 [Source:HGNC Symbol;Acc:HGNC:7214]	13177	0.159529	0.374978	No
row_56	IGF2R	IGF2R	insulin like growth factor 2 receptor [Source:HGNC Symbol;Acc:HGNC:5467]	13690	0.149783	0.36007	No
row_57	PAPSS2	PAPSS2	3'-phosphoadenosine 5'-phosphosulfate synthase 2 [Source:HGNC Symbol;Acc:HGNC:8604]	13753	0.148437	0.360246	No
row_58	TMED2	TMED2	transmembrane p24 trafficking protein 2 [Source:HGNC Symbol;Acc:HGNC:16996]	14037	0.143295	0.352926	No
row_59	SEC24D	SEC24D	SEC24 homolog D, COPII coat complex component [Source:HGNC Symbol;Acc:HGNC:10706]	14558	0.133633	0.337504	No
row_60	SRSF6	SRSF6	serine and arginine rich splicing factor 6 [Source:HGNC Symbol;Acc:HGNC:10788]	14803	0.128613	0.33127	No
row_61	PRMT7	PRMT7	protein arginine methyltransferase 7 [Source:HGNC Symbol;Acc:HGNC:25557]	15167	0.123077	0.320957	No
row_62	QPRT	QPRT	quinolinate phosphoribosyltransferase [Source:HGNC Symbol;Acc:HGNC:9755]	15217	0.121971	0.321167	No
row_63	CRISP2	CRISP2	cysteine rich secretory protein 2 [Source:HGNC Symbol;Acc:HGNC:12024]	15353	0.119356	0.31845	No
row_64	TRIM3	TRIM3	tripartite motif containing 3 [Source:HGNC Symbol;Acc:HGNC:10064]	15516	0.116435	0.314783	No
row_65	KMO	KMO	kynurenine 3-monooxygenase [Source:HGNC Symbol;Acc:HGNC:6381]	15650	0.11414	0.312054	No
row_66	ANP32A	ANP32A	acidic nuclear phosphoprotein 32 family member A [Source:HGNC Symbol;Acc:HGNC:13233]	15666	0.113836	0.313282	No
row_67	CD24P4	CD24P4	CD24 molecule pseudogene 4 [Source:HGNC Symbol;Acc:HGNC:1649]	16078	0.107864	0.301127	No
row_68	SLC2A10	SLC2A10	solute carrier family 2 member 10 [Source:HGNC Symbol;Acc:HGNC:13444]	16224	0.105458	0.297863	No
row_69	SNPH	SNPH	syntaphilin [Source:HGNC Symbol;Acc:HGNC:15931]	16352	0.103058	0.295167	No
row_70	LRRC31	LRRC31	leucine rich repeat containing 31 [Source:HGNC Symbol;Acc:HGNC:26261]	16409	0.101869	0.294837	No
row_71	NUDT4	NUDT4	nudix hydrolase 4 [Source:HGNC Symbol;Acc:HGNC:8051]	16457	0.101113	0.294796	No
row_72	WIPF2	WIPF2	WAS/WASL interacting protein family member 2 [Source:HGNC Symbol;Acc:HGNC:30923]	16550	0.0992877	0.293218	No
row_73	IL13RA1	IL13RA1	interleukin 13 receptor subunit alpha 1 [Source:HGNC Symbol;Acc:HGNC:5974]	16989	0.0905666	0.279894	No
row_74	PLEKHA6	PLEKHA6	pleckstrin homology domain containing A6 [Source:HGNC Symbol;Acc:HGNC:17053]	17048	0.0893365	0.279305	No
row_75	PSMD3	PSMD3	proteasome 26S subunit, non-ATPase 3 [Source:HGNC Symbol;Acc:HGNC:9560]	17096	0.0885124	0.279073	No
row_76	NQO1	NQO1	NAD(P)H quinone dehydrogenase 1 [Source:HGNC Symbol;Acc:HGNC:2874]	17421	0.0859204	0.269505	No
row_77	TSKU	TSKU	tsukushi, small leucine rich proteoglycan [Source:HGNC Symbol;Acc:HGNC:28850]	17498	0.0843396	0.268236	No
row_78	GOT1	GOT1	glutamic-oxaloacetic transaminase 1 [Source:HGNC Symbol;Acc:HGNC:4432]	17546	0.0833783	0.267926	No
row_79	TRPM4	TRPM4	transient receptor potential cation channel subfamily M member 4 [Source:HGNC Symbol;Acc:HGNC:17993]	17662	0.0809593	0.265297	No
row_80	CDK10	CDK10	cyclin dependent kinase 10 [Source:HGNC Symbol;Acc:HGNC:1770]	17756	0.0788752	0.263375	No
row_81	LDLR	LDLR	low density lipoprotein receptor [Source:HGNC Symbol;Acc:HGNC:6547]	17759	0.0787568	0.264505	No
row_82	TSPAN1	TSPAN1	tetraspanin 1 [Source:HGNC Symbol;Acc:HGNC:20657]	17822	0.0774287	0.263601	No
row_83	ASS1	ASS1	argininosuccinate synthase 1 [Source:HGNC Symbol;Acc:HGNC:758]	17883	0.0763626	0.262748	No
row_84	SCNN1A	SCNN1A	sodium channel epithelial 1 subunit alpha [Source:HGNC Symbol;Acc:HGNC:10599]	18164	0.0706405	0.254425	No
row_85	KRT24	KRT24	keratin 24 [Source:HGNC Symbol;Acc:HGNC:18527]	18535	0.0627253	0.24296	No
row_86	SPTLC2	SPTLC2	serine palmitoyltransferase long chain base subunit 2 [Source:HGNC Symbol;Acc:HGNC:11278]	18566	0.0621332	0.242897	No
row_87	LPCAT3	LPCAT3	lysophosphatidylcholine acyltransferase 3 [Source:HGNC Symbol;Acc:HGNC:30244]	18832	0.0562425	0.234858	No
row_88	IGHV3-7	IGHV3-7	immunoglobulin heavy variable 3-7 [Source:HGNC Symbol;Acc:HGNC:5620]	18836	0.0561128	0.23561	No
row_89	P4HB	P4HB	prolyl 4-hydroxylase subunit beta [Source:HGNC Symbol;Acc:HGNC:8548]	19016	0.0518283	0.23039	No
row_90	IGLC2	IGLC2	immunoglobulin lambda constant 2 [Source:HGNC Symbol;Acc:HGNC:5856]	19073	0.0504563	0.229278	No
row_91	MED24	MED24	mediator complex subunit 24 [Source:HGNC Symbol;Acc:HGNC:22963]	19126	0.0494627	0.228284	No
row_92	PGAP3	PGAP3	post-GPI attachment to proteins phospholipase 3 [Source:HGNC Symbol;Acc:HGNC:23719]	19282	0.0456046	0.223775	No
row_93	EIF5A	EIF5A	eukaryotic translation initiation factor 5A [Source:HGNC Symbol;Acc:HGNC:3300]	19651	0.037107	0.211988	No
row_94	ERBB2	ERBB2	erb-b2 receptor tyrosine kinase 2 [Source:HGNC Symbol;Acc:HGNC:3430]	19761	0.0346974	0.208857	No
row_95	GALNT6	GALNT6	polypeptide N-acetylgalactosaminyltransferase 6 [Source:HGNC Symbol;Acc:HGNC:4128]	19919	0.0305565	0.204052	No
row_96	CYB561	CYB561	cytochrome b561 [Source:HGNC Symbol;Acc:HGNC:2571]	19967	0.0296022	0.202925	No
row_97	PEX11A	PEX11A	peroxisomal biogenesis factor 11 alpha [Source:HGNC Symbol;Acc:HGNC:8852]	19977	0.0292618	0.203067	No
row_98	PLPBP	PLPBP	pyridoxal phosphate binding protein [Source:HGNC Symbol;Acc:HGNC:9457]	20159	0.0249962	0.197372	No
row_99	STARD3	STARD3	StAR related lipid transfer domain containing 3 [Source:HGNC Symbol;Acc:HGNC:17579]	21106	-0.000512933	0.165629	No
row_100	MMP15	MMP15	matrix metallopeptidase 15 [Source:HGNC Symbol;Acc:HGNC:7161]	21165	-0.00268251	0.163723	No
row_101	AQP3	AQP3	aquaporin 3 (Gill blood group) [Source:HGNC Symbol;Acc:HGNC:636]	21176	-0.00310972	0.163435	No
row_102	KYNU	KYNU	kynureninase [Source:HGNC Symbol;Acc:HGNC:6469]	21427	-0.0109778	0.155211	No
row_103	APOD	APOD	apolipoprotein D [Source:HGNC Symbol;Acc:HGNC:612]	21446	-0.0117891	0.154786	No
row_104	PPP1R10	PPP1R10	protein phosphatase 1 regulatory subunit 10 [Source:HGNC Symbol;Acc:HGNC:9284]	21528	-0.0142629	0.152284	No
row_105	TSPAN8	TSPAN8	tetraspanin 8 [Source:HGNC Symbol;Acc:HGNC:11855]	21590	-0.016045	0.15048	No
row_106	DUSP6	DUSP6	dual specificity phosphatase 6 [Source:HGNC Symbol;Acc:HGNC:3072]	21603	-0.0165037	0.150328	No
row_107	NOL3	NOL3	nucleolar protein 3 [Source:HGNC Symbol;Acc:HGNC:7869]	21644	-0.0181977	0.149263	No
row_108	G6PD	G6PD	glucose-6-phosphate dehydrogenase [Source:HGNC Symbol;Acc:HGNC:4057]	21816	-0.0234094	0.143879	No
row_109	ALCAM	ALCAM	activated leukocyte cell adhesion molecule [Source:HGNC Symbol;Acc:HGNC:400]	22440	-0.0370092	0.123531	No
row_110	RRP7A	RRP7A	ribosomal RNA processing 7 homolog A [Source:HGNC Symbol;Acc:HGNC:24286]	22909	-0.0495283	0.108577	No
row_111	CORO1B	CORO1B	coronin 1B [Source:HGNC Symbol;Acc:HGNC:2253]	23153	-0.0577222	0.101298	No
row_112	TM7SF2	TM7SF2	transmembrane 7 superfamily member 2 [Source:HGNC Symbol;Acc:HGNC:11863]	23226	-0.0606506	0.0998035	No
row_113	UBE2M	UBE2M	ubiquitin conjugating enzyme E2 M [Source:HGNC Symbol;Acc:HGNC:12491]	23314	-0.0640938	0.0978579	No
row_114	UCP2	UCP2	uncoupling protein 2 [Source:HGNC Symbol;Acc:HGNC:12518]	23449	-0.0708391	0.0944373	No
row_115	FAIM2	FAIM2	Fas apoptotic inhibitory molecule 2 [Source:HGNC Symbol;Acc:HGNC:17067]	23538	-0.0756601	0.0926339	No
row_116	GCAT	GCAT	glycine C-acetyltransferase [Source:HGNC Symbol;Acc:HGNC:4188]	23548	-0.0759015	0.0934858	No
row_117	SQSTM1	SQSTM1	sequestosome 1 [Source:HGNC Symbol;Acc:HGNC:11280]	23918	-0.0844441	0.0823845	No
row_118	PNMT	PNMT	phenylethanolamine N-methyltransferase [Source:HGNC Symbol;Acc:HGNC:9160]	24026	-0.0909335	0.0801756	No
row_119	ALDH4A1	ALDH4A1	aldehyde dehydrogenase 4 family member A1 [Source:HGNC Symbol;Acc:HGNC:406]	24160	-0.097958	0.0772009	No
row_120	IGKV3-20	IGKV3-20	immunoglobulin kappa variable 3-20 [Source:HGNC Symbol;Acc:HGNC:5817]	24695	-0.131475	0.0612766	No
row_121	ABCC2	ABCC2	ATP binding cassette subfamily C member 2 [Source:HGNC Symbol;Acc:HGNC:53]	24873	-0.143569	0.0575185	No
row_122	ABCA12	ABCA12	ATP binding cassette subfamily A member 12 [Source:HGNC Symbol;Acc:HGNC:14637]	25420	-0.185466	0.0420122	No
row_123	AKR1B10	AKR1B10	aldo-keto reductase family 1 member B10 [Source:HGNC Symbol;Acc:HGNC:382]	25530	-0.195389	0.0413242	No
row_124	SLPI	SLPI	secretory leukocyte peptidase inhibitor [Source:HGNC Symbol;Acc:HGNC:11092]	25784	-0.22424	0.0362417	No
row_125	EFNA3	EFNA3	ephrin A3 [Source:HGNC Symbol;Acc:HGNC:3223]	25905	-0.239054	0.0358483	No
row_126	GGT1	GGT1	gamma-glutamyltransferase 1 [Source:HGNC Symbol;Acc:HGNC:4250]	26151	-0.26903	0.0317152	No
row_127	S100A7	S100A7	S100 calcium binding protein A7 [Source:HGNC Symbol;Acc:HGNC:10497]	26708	-0.341103	0.0182395	No
row_128	SERHL	SERHL	serine hydrolase like (pseudogene) [Source:HGNC Symbol;Acc:HGNC:14408]	27133	-0.41284	0.0102848	No
row_129	CAMP	CAMP	cathelicidin antimicrobial peptide [Source:HGNC Symbol;Acc:HGNC:1472]	27150	-0.417479	0.0160946	No
row_130	SRPK3	SRPK3	SRSF protein kinase 3 [Source:HGNC Symbol;Acc:HGNC:11402]	27483	-0.478738	0.0122296	No
row_131	BRINP3	BRINP3	BMP/retinoic acid inducible neural specific 3 [Source:HGNC Symbol;Acc:HGNC:22393]	27485	-0.478945	0.0194774	No
row_132	CRISP3	CRISP3	cysteine rich secretory protein 3 [Source:HGNC Symbol;Acc:HGNC:16904]	28063	-0.624959	0.00961224	No
row_133	CLIC3	CLIC3	chloride intracellular channel 3 [Source:HGNC Symbol;Acc:HGNC:2064]	28298	-0.705243	0.01248	No
row_134	TFAP2B	TFAP2B	transcription factor AP-2 beta [Source:HGNC Symbol;Acc:HGNC:11743]	28367	-0.730607	0.021305	No
row_135	DDC	DDC	dopa decarboxylase [Source:HGNC Symbol;Acc:HGNC:2719]	28682	-0.848772	0.0236697	No
row_136	FUT3	FUT3	fucosyltransferase 3 (Lewis blood group) [Source:HGNC Symbol;Acc:HGNC:4014]	29381	-1.19612	0.0184266	No

## Sheet: ROY_WOUND_BLOOD_VESSEL_DN
Table S8
NAME	PROBE	GENE SYMBOL	GENE_TITLE	RANK IN GENE LIST	RANK METRIC SCORE	RUNNING ES	CORE ENRICHMENT
row_0	SCGB2A2	SCGB2A2	secretoglobin family 2A member 2 [Source:HGNC Symbol;Acc:HGNC:7050]	2	5.29881	0.255353	Yes
row_1	KRT15	KRT15	keratin 15 [Source:HGNC Symbol;Acc:HGNC:6421]	4	4.83415	0.488341	Yes
row_2	CEACAM6	CEACAM6	CEA cell adhesion molecule 6 [Source:HGNC Symbol;Acc:HGNC:1818]	14	3.73462	0.668061	Yes
row_3	ANXA8	ANXA8	annexin A8 [Source:HGNC Symbol;Acc:HGNC:546]	204	1.78279	0.747678	Yes
row_4	CD24	CD24	CD24 molecule [Source:HGNC Symbol;Acc:HGNC:1645]	1924	0.850944	0.731224	Yes
row_5	GABRP	GABRP	gamma-aminobutyric acid type A receptor subunit pi [Source:HGNC Symbol;Acc:HGNC:4089]	2311	0.776438	0.755745	Yes
row_6	S100P	S100P	S100 calcium binding protein P [Source:HGNC Symbol;Acc:HGNC:10504]	3023	0.653293	0.763464	Yes
row_7	DSP	DSP	desmoplakin [Source:HGNC Symbol;Acc:HGNC:3052]	5496	0.393691	0.699794	No
row_8	SOX9	SOX9	SRY-box transcription factor 9 [Source:HGNC Symbol;Acc:HGNC:11204]	6296	0.345855	0.689751	No
row_9	KRT14	KRT14	keratin 14 [Source:HGNC Symbol;Acc:HGNC:6416]	7809	0.28256	0.65282	No
row_10	C1orf116	C1orf116	chromosome 1 open reading frame 116 [Source:HGNC Symbol;Acc:HGNC:28667]	7951	0.277036	0.66146	No
row_11	FBXO9	FBXO9	F-box protein 9 [Source:HGNC Symbol;Acc:HGNC:13588]	8723	0.254925	0.647971	No
row_12	PROM1	PROM1	prominin 1 [Source:HGNC Symbol;Acc:HGNC:9454]	8907	0.25052	0.653928	No
row_13	F5	F5	coagulation factor V [Source:HGNC Symbol;Acc:HGNC:3542]	9539	0.234342	0.644128	No
row_14	SFRP1	SFRP1	secreted frizzled related protein 1 [Source:HGNC Symbol;Acc:HGNC:10776]	14029	0.143417	0.500957	No
row_15	ATP1B1	ATP1B1	ATPase Na+/K+ transporting subunit beta 1 [Source:HGNC Symbol;Acc:HGNC:804]	14177	0.14069	0.502824	No
row_16	KLF5	KLF5	KLF transcription factor 5 [Source:HGNC Symbol;Acc:HGNC:6349]	19766	0.0345449	0.317662	No
row_17	EPB41L4B	EPB41L4B	erythrocyte membrane protein band 4.1 like 4B [Source:HGNC Symbol;Acc:HGNC:19818]	20409	0.0185689	0.297093	No
row_18	ATP8B1	ATP8B1	ATPase phospholipid transporting 8B1 [Source:HGNC Symbol;Acc:HGNC:3706]	20999	0.00291803	0.277541	No
row_19	RNF43	RNF43	ring finger protein 43 [Source:HGNC Symbol;Acc:HGNC:18505]	21015	0.00253979	0.277162	No
row_20	ERBB3	ERBB3	erb-b2 receptor tyrosine kinase 3 [Source:HGNC Symbol;Acc:HGNC:3431]	27224	-0.432863	0.0904716	No
