# Supplementary material for: Mirabegron treatment reduces myofibroblasts and CXCR2 expression in adipose tissue in obesity
Source: Mol Med. 2025 Oct 14;31:313. doi: 10.1186/s10020-025-01368-2 (PMC12522344; doi:10.1186/s10020-025-01368-2)
Supplement: Supplementary file 20 — Supplementary Material 20 [file 10020_2025_1368_MOESM20_ESM.xlsx]

## Sheet: Sheet1
Gene Name	Gene Symbol	TPM Pre	TPM Post	p-value	Fold Post/Pre
Cadherin 1	CDH1	0.208484	0.0529101	0.350644	0.253785
Claudin 1	CLDN1	1.35432	1.60042	0.675874	1.18172
Occludin	OCLN	0.518647	0.458418	0.449308	0.883873
Keratin 8	KRT8	4.32463	4.12777	0.775159	0.95448
Keratin 18	KRT18	2.63085	2.42207	0.685245	0.920641
Fibronectin	FN1	95.245	82.9511	0.485818	0.870924
Vitronectin	VTN	0.427026	0.340658	0.188534	0.797744
Collagen 1	COLIA1	268.158	258.883	0.820146	0.965412
Cahderin2	CDH2	0.119031	0.0807102	0.458	0.678059
